# Supplementary material for: Communicating the relative health risks of E-cigarettes: An online experimental study exploring the effects of a comparative health message versus the EU nicotine addiction warnings on smokers’ and non-smokers’ risk perceptions and behavioural intentions
Source: Addict Behav. 2020 Feb;101:106177. doi: 10.1016/j.addbeh.2019.106177 (PMC6891257; doi:10.1016/j.addbeh.2019.106177)
Supplement: Supplementary data 3 [file mmc3.xml]

<?xml version="1.0" encoding="UTF-8" standalone="no"?><data:data><datasets><author>kimberc3@lsbu.ac.uk</author><type>0</type><dataset><value>1</value><reason>Data will be made available on request</reason><comments/></dataset></datasets></data:data>
